# Supplementary material for: A newly-recorded genus, Lasiocallimerus Corporaal, 1939 (Coleoptera, Cleridae) from China, with description of a new species
Source: Biodivers Data J. 2025 Oct 23;13:e169936. doi: 10.3897/BDJ.13.e169936 (PMC12576474; doi:10.3897/BDJ.13.e169936)
Supplement: XML Treatment for Lasiocallimerus [file BDJ.13.e169936-treatment1.xml]

<!DOCTYPE tp:taxon-treatment
  PUBLIC "-//TaxonX//DTD Taxonomic Treatment Publishing DTD v0 20100105//EN" "tax-treatment-NSO.dtd">
<tp:taxon-treatment xmlns:tp="http://www.plazi.org/taxpub"><tp:treatment-meta><mixed-citation publication-type="journal"><person-group><name><surname>Chai</surname><given-names>Zichao</given-names></name><name><surname>Kolibáč</surname><given-names>Jiří</given-names></name><name><surname>Liu</surname><given-names>Haoyu</given-names></name><name><surname>Yu</surname><given-names>Yali</given-names></name><name><surname>Zheng</surname><given-names>Jihuan</given-names></name></person-group><article-title>A newly-recorded genus, <italic><tp:taxon-name><tp:taxon-name-part taxon-name-part-type="genus" reg="Lasiocallimerus">Lasiocallimerus</tp:taxon-name-part></tp:taxon-name></italic> Corporaal, 1939 (<tp:taxon-name><tp:taxon-name-part taxon-name-part-type="order">Coleoptera</tp:taxon-name-part></tp:taxon-name>, <tp:taxon-name><tp:taxon-name-part taxon-name-part-type="family">Cleridae</tp:taxon-name-part></tp:taxon-name>) from China, with description of a new species</article-title><source>Biodivers Data J</source><day>23</day><month>10</month><year>2025</year><volume>13</volume><pub-id pub-id-type="doi">10.3897/BDJ.13.e169936</pub-id></mixed-citation></tp:treatment-meta><tp:nomenclature><tp:taxon-name>
            <object-id xmlns:xlink="http://www.w3.org/1999/xlink" content-type="arpha" xlink:type="simple">993CC8ED-416D-503F-8D97-C3F06BFDD051</object-id>
            <tp:taxon-name-part taxon-name-part-type="genus">Lasiocallimerus</tp:taxon-name-part>
          </tp:taxon-name><tp:taxon-authority>Corporaal, 1939</tp:taxon-authority><tp:nomenclature-citation-list><tp:nomenclature-citation><tp:taxon-name><tp:taxon-name-part taxon-name-part-type="genus">Lasiocallimerus</tp:taxon-name-part> <tp:taxon-name-part taxon-name-part-type="species">vestitus</tp:taxon-name-part></tp:taxon-name><comment> Corporaal, 1939</comment></tp:nomenclature-citation></tp:nomenclature-citation-list></tp:nomenclature><tp:treatment-sec sec-type="Diagnosis"><title>Diagnosis</title><p>Body robust, 5–8 mm. Head including eyes slightly wider than pronotum, punctured finely and evenly, with dense white setae and long erect pubescence; apical margin of labrum emarginate at middle, maxillary terminal palpomere digitiform, labial terminal palpomere triangular; gular sutures parallel, post gular plate wide; antennae 10-segmented, relatively short, only terminal segment clubbed; eyes large, very slightly emarginated near antennal insertions, finely granulate. Tibial spur formula 2–2–2; tarsi compact, first tarsomeres of all pairs of legs minute; tarsal pulvillar formula 4–4–4, first indistinct, remaining distinct; claws with denticle.</p><p>Compared with the genera of <tp:taxon-name><tp:taxon-name-part taxon-name-part-type="tribe">Hydnocerini</tp:taxon-name-part></tp:taxon-name> in China, <italic><tp:taxon-name><tp:taxon-name-part taxon-name-part-type="genus" reg="Lasiocallimerus">Lasiocallimerus</tp:taxon-name-part></tp:taxon-name></italic> differs from <italic><tp:taxon-name><tp:taxon-name-part taxon-name-part-type="genus" reg="Callimerus">Callimerus</tp:taxon-name-part></tp:taxon-name></italic> obviously by the only terminal segment clubbed, whereas <italic><tp:taxon-name><tp:taxon-name-part taxon-name-part-type="genus" reg="Callimerus">Callimerus</tp:taxon-name-part></tp:taxon-name></italic> terminal 3-segmented clubbed; markedly differs from <italic><tp:taxon-name><tp:taxon-name-part taxon-name-part-type="genus" reg="Emmepus">Emmepus</tp:taxon-name-part></tp:taxon-name></italic> by elytra enough to completely cover the abdomen (<italic><tp:taxon-name><tp:taxon-name-part taxon-name-part-type="genus" reg="Emmepus">Emmepus</tp:taxon-name-part></tp:taxon-name></italic> elytra strongly shortened). <italic><tp:taxon-name><tp:taxon-name-part taxon-name-part-type="genus" reg="Lasiocallimerus">Lasiocallimerus</tp:taxon-name-part></tp:taxon-name></italic> is most similar to <italic><tp:taxon-name><tp:taxon-name-part taxon-name-part-type="genus" reg="Neohydnus">Neohydnus</tp:taxon-name-part></tp:taxon-name></italic>, but can be separated by its more robust body, distinct colour patterns and with extremely protuberant eyes (<xref ref-type="bibr" rid="B13456431">Kolibáč 1998</xref>).</p></tp:treatment-sec><tp:treatment-sec sec-type="Distribution"><title>Distribution</title><p>China (Yunnan, Guangxi), India (Assam), Thailand, Laos, Indonesia (Java), Malaysia (Sabah).</p></tp:treatment-sec><ref-list><ref id="B13456431"><element-citation xmlns:xlink="http://www.w3.org/1999/xlink" publication-type="article" xlink:type="simple"><person-group person-group-type="author"><name name-style="western"><surname>Kolibáč</surname><given-names>J</given-names></name></person-group><year>1998</year><article-title>Classification of the subfamily <tp:taxon-name><tp:taxon-name-part taxon-name-part-type="subfamily">Hydnocerinae</tp:taxon-name-part></tp:taxon-name> Spinola, 1844 (<tp:taxon-name><tp:taxon-name-part taxon-name-part-type="order">Coleoptera</tp:taxon-name-part></tp:taxon-name>: <tp:taxon-name><tp:taxon-name-part taxon-name-part-type="family">Cleridae</tp:taxon-name-part></tp:taxon-name>)</article-title><source>Acta Musei Moraviae Scientiae Biologicae</source><issue>83</issue><fpage>127</fpage><lpage>210</lpage></element-citation></ref></ref-list></tp:taxon-treatment>
