# Supplementary material for: A newly-recorded genus, Lasiocallimerus Corporaal, 1939 (Coleoptera, Cleridae) from China, with description of a new species
Source: Biodivers Data J. 2025 Oct 23;13:e169936. doi: 10.3897/BDJ.13.e169936 (PMC12576474; doi:10.3897/BDJ.13.e169936)
Supplement: XML Treatment for Lasiocallimerus vestitus [file BDJ.13.e169936-treatment2.xml]

<!DOCTYPE tp:taxon-treatment
  PUBLIC "-//TaxonX//DTD Taxonomic Treatment Publishing DTD v0 20100105//EN" "tax-treatment-NSO.dtd">
<tp:taxon-treatment xmlns:tp="http://www.plazi.org/taxpub"><tp:treatment-meta><mixed-citation publication-type="journal"><person-group><name><surname>Chai</surname><given-names>Zichao</given-names></name><name><surname>Kolibáč</surname><given-names>Jiří</given-names></name><name><surname>Liu</surname><given-names>Haoyu</given-names></name><name><surname>Yu</surname><given-names>Yali</given-names></name><name><surname>Zheng</surname><given-names>Jihuan</given-names></name></person-group><article-title>A newly-recorded genus, <italic><tp:taxon-name><tp:taxon-name-part taxon-name-part-type="genus" reg="Lasiocallimerus">Lasiocallimerus</tp:taxon-name-part></tp:taxon-name></italic> Corporaal, 1939 (<tp:taxon-name><tp:taxon-name-part taxon-name-part-type="order">Coleoptera</tp:taxon-name-part></tp:taxon-name>, <tp:taxon-name><tp:taxon-name-part taxon-name-part-type="family">Cleridae</tp:taxon-name-part></tp:taxon-name>) from China, with description of a new species</article-title><source>Biodivers Data J</source><day>23</day><month>10</month><year>2025</year><volume>13</volume><pub-id pub-id-type="doi">10.3897/BDJ.13.e169936</pub-id></mixed-citation></tp:treatment-meta><tp:nomenclature><tp:taxon-name><object-id xmlns:xlink="http://www.w3.org/1999/xlink" content-type="arpha" xlink:type="simple">48D41335-B5CD-513D-B851-FBF1E448782A</object-id><tp:taxon-name-part taxon-name-part-type="genus">Lasiocallimerus</tp:taxon-name-part> <tp:taxon-name-part taxon-name-part-type="species">vestitus</tp:taxon-name-part></tp:taxon-name><tp:taxon-authority>Corporaal, 1939</tp:taxon-authority></tp:nomenclature><tp:treatment-sec sec-type="materials"><title>Materials</title><list list-type="alpha-lower" list-content="occurrences"><list-item><p><bold>Type status:</bold> <named-content xmlns:xlink="http://www.w3.org/1999/xlink" content-type="dwc:typeStatus" xlink:type="simple">Holotype</named-content>. <bold>Occurrence:</bold> catalogNumber: <named-content xmlns:xlink="http://www.w3.org/1999/xlink" content-type="dwc:catalogNumber" xlink:type="simple">ZMA. INS. COLE. 1756. 1.</named-content>; recordedBy: <named-content xmlns:xlink="http://www.w3.org/1999/xlink" content-type="dwc:recordedBy" xlink:type="simple">Mrs. E. Walsh</named-content>; individualCount: <named-content xmlns:xlink="http://www.w3.org/1999/xlink" content-type="dwc:individualCount" xlink:type="simple">1</named-content>; sex: <named-content xmlns:xlink="http://www.w3.org/1999/xlink" content-type="dwc:sex" xlink:type="simple">female</named-content>; lifeStage: <named-content xmlns:xlink="http://www.w3.org/1999/xlink" content-type="dwc:lifeStage" xlink:type="simple">adult</named-content>; occurrenceID: <named-content xmlns:xlink="http://www.w3.org/1999/xlink" content-type="dwc:occurrenceID" xlink:type="simple">AAC7A30D-0A2F-585C-9DDE-97D9CFE22E3F</named-content>; <bold>Taxon:</bold> scientificName: <named-content xmlns:xlink="http://www.w3.org/1999/xlink" content-type="dwc:scientificName" xlink:type="simple"><italic><tp:taxon-name><tp:taxon-name-part taxon-name-part-type="genus" reg="Lasiocallimerus">Lasiocallimerus</tp:taxon-name-part> <tp:taxon-name-part taxon-name-part-type="species" reg="vestitus">vestitus</tp:taxon-name-part></tp:taxon-name></italic></named-content>; <bold>Location:</bold> country: <named-content xmlns:xlink="http://www.w3.org/1999/xlink" content-type="dwc:country" xlink:type="simple">Indonesia</named-content>; stateProvince: <named-content xmlns:xlink="http://www.w3.org/1999/xlink" content-type="dwc:stateProvince" xlink:type="simple">Java</named-content>; locality: <named-content xmlns:xlink="http://www.w3.org/1999/xlink" content-type="dwc:locality" xlink:type="simple">Zuid Bantam</named-content>; georeferenceProtocol: <named-content xmlns:xlink="http://www.w3.org/1999/xlink" content-type="dwc:georeferenceProtocol" xlink:type="simple">label</named-content>; <bold>Event:</bold> eventDate: <named-content xmlns:xlink="http://www.w3.org/1999/xlink" content-type="dwc:eventDate" xlink:type="simple">15-8/15-9-1934</named-content>; <bold>Record Level:</bold> language: <named-content xmlns:xlink="http://www.w3.org/1999/xlink" content-type="dwc:language" xlink:type="simple">en</named-content>; institutionCode: <named-content xmlns:xlink="http://www.w3.org/1999/xlink" content-type="dwc:institutionCode" xlink:type="simple">NBC</named-content>; collectionCode: <named-content xmlns:xlink="http://www.w3.org/1999/xlink" content-type="dwc:collectionCode" xlink:type="simple">Insects</named-content>; basisOfRecord: <named-content xmlns:xlink="http://www.w3.org/1999/xlink" content-type="dwc:basisOfRecord" xlink:type="simple">PreservedSpecimen</named-content></p></list-item></list></tp:treatment-sec><tp:treatment-sec sec-type="Diagnosis"><title>Diagnosis</title><p>This species is markedly differs from other three <italic><tp:taxon-name><tp:taxon-name-part taxon-name-part-type="genus" reg="Lasiocallimerus">Lasiocallimerus</tp:taxon-name-part></tp:taxon-name></italic> species in pronotum covered with brick-red setar. Although it is similar to <italic><tp:taxon-name><tp:taxon-name-part taxon-name-part-type="genus" reg="Lasiocallimerus">L.</tp:taxon-name-part> <tp:taxon-name-part taxon-name-part-type="species" reg="dembatkoi">dembatkoi</tp:taxon-name-part></tp:taxon-name></italic> in sharing a white-yellow transverse band on elytra basal third, it additionally exhibits a darker band at the elytral apex (Fig. <xref ref-type="fig" rid="F13456421">1</xref>).</p></tp:treatment-sec><tp:treatment-sec sec-type="Distribution"><title>Distribution</title><p>Thailand, Laos, Indonesia(Java).</p></tp:treatment-sec><tp:treatment-sec><!--Section generated to contain objects referenced in tp:taxon-treatment.--><fig id="F13456421" position="float" orientation="portrait"><object-id xmlns:xlink="http://www.w3.org/1999/xlink" content-type="arpha" xlink:type="simple">F48B33A3-AC67-54DA-BC24-37D445FF5775</object-id><object-id xmlns:xlink="http://www.w3.org/1999/xlink" content-type="doi" xlink:type="simple">10.3897/BDJ.13.e169936.figure3</object-id><label>Figure 1.</label><caption><p><italic><tp:taxon-name><tp:taxon-name-part taxon-name-part-type="genus" reg="Lasiocallimerus">Lasiocallimerus</tp:taxon-name-part> <tp:taxon-name-part taxon-name-part-type="species" reg="vestitus">vestitus</tp:taxon-name-part></tp:taxon-name></italic> holotype (Registration number: No. ZMA. INS. COLE. 1756. 1). <bold>a</bold> habitus in dorsal view; <bold>b</bold> labels; <bold>c</bold> habitus in lateral view; <bold>d</bold> head in frontal view; <bold>e</bold> wing; <bold>f</bold> middle leg, abdomen and female internal copulatory organs. Scale bars = 1 mm.</p></caption><graphic xmlns:xlink="http://www.w3.org/1999/xlink" xlink:href="bdj-13-e169936-g001.jpg" position="float" id="oo_1401159.jpg" orientation="portrait" xlink:type="simple"><uri content-type="original_file" xlink:type="simple">https://binary.pensoft.net/fig/1401159</uri></graphic></fig></tp:treatment-sec></tp:taxon-treatment>
