# Supplementary material for: A newly-recorded genus, Lasiocallimerus Corporaal, 1939 (Coleoptera, Cleridae) from China, with description of a new species
Source: Biodivers Data J. 2025 Oct 23;13:e169936. doi: 10.3897/BDJ.13.e169936 (PMC12576474; doi:10.3897/BDJ.13.e169936)
Supplement: XML Treatment for Lasiocallimerus dembatkoi [file BDJ.13.e169936-treatment3.xml]

<!DOCTYPE tp:taxon-treatment
  PUBLIC "-//TaxonX//DTD Taxonomic Treatment Publishing DTD v0 20100105//EN" "tax-treatment-NSO.dtd">
<tp:taxon-treatment xmlns:tp="http://www.plazi.org/taxpub"><tp:treatment-meta><mixed-citation publication-type="journal"><person-group><name><surname>Chai</surname><given-names>Zichao</given-names></name><name><surname>Kolibáč</surname><given-names>Jiří</given-names></name><name><surname>Liu</surname><given-names>Haoyu</given-names></name><name><surname>Yu</surname><given-names>Yali</given-names></name><name><surname>Zheng</surname><given-names>Jihuan</given-names></name></person-group><article-title>A newly-recorded genus, <italic><tp:taxon-name><tp:taxon-name-part taxon-name-part-type="genus" reg="Lasiocallimerus">Lasiocallimerus</tp:taxon-name-part></tp:taxon-name></italic> Corporaal, 1939 (<tp:taxon-name><tp:taxon-name-part taxon-name-part-type="order">Coleoptera</tp:taxon-name-part></tp:taxon-name>, <tp:taxon-name><tp:taxon-name-part taxon-name-part-type="family">Cleridae</tp:taxon-name-part></tp:taxon-name>) from China, with description of a new species</article-title><source>Biodivers Data J</source><day>23</day><month>10</month><year>2025</year><volume>13</volume><pub-id pub-id-type="doi">10.3897/BDJ.13.e169936</pub-id></mixed-citation></tp:treatment-meta><tp:nomenclature><tp:taxon-name><object-id xmlns:xlink="http://www.w3.org/1999/xlink" content-type="arpha" xlink:type="simple">145DF25D-A864-5F5E-A468-D801E4CAB703</object-id><tp:taxon-name-part taxon-name-part-type="genus">Lasiocallimerus</tp:taxon-name-part> <tp:taxon-name-part taxon-name-part-type="species">dembatkoi</tp:taxon-name-part></tp:taxon-name><tp:taxon-authority>Kolibáč, 1998</tp:taxon-authority></tp:nomenclature><tp:treatment-sec sec-type="materials"><title>Materials</title><list list-type="alpha-lower" list-content="occurrences"><list-item><p><bold>Type status:</bold> <named-content xmlns:xlink="http://www.w3.org/1999/xlink" content-type="dwc:typeStatus" xlink:type="simple">Holotype</named-content>. <bold>Occurrence:</bold> recordedBy: <named-content xmlns:xlink="http://www.w3.org/1999/xlink" content-type="dwc:recordedBy" xlink:type="simple">Pacholatko &amp; Dembicky</named-content>; individualCount: <named-content xmlns:xlink="http://www.w3.org/1999/xlink" content-type="dwc:individualCount" xlink:type="simple">1</named-content>; sex: <named-content xmlns:xlink="http://www.w3.org/1999/xlink" content-type="dwc:sex" xlink:type="simple">female</named-content>; lifeStage: <named-content xmlns:xlink="http://www.w3.org/1999/xlink" content-type="dwc:lifeStage" xlink:type="simple">adult</named-content>; occurrenceID: <named-content xmlns:xlink="http://www.w3.org/1999/xlink" content-type="dwc:occurrenceID" xlink:type="simple">268035F0-4F4A-5003-A1E1-D6E93ECBB41A</named-content>; <bold>Taxon:</bold> scientificName: <named-content xmlns:xlink="http://www.w3.org/1999/xlink" content-type="dwc:scientificName" xlink:type="simple"><italic><tp:taxon-name><tp:taxon-name-part taxon-name-part-type="genus" reg="Lasiocallimerus">Lasiocallimerus</tp:taxon-name-part> <tp:taxon-name-part taxon-name-part-type="species" reg="dembatkoi">dembatkoi</tp:taxon-name-part></tp:taxon-name></italic></named-content>; <bold>Location:</bold> country: <named-content xmlns:xlink="http://www.w3.org/1999/xlink" content-type="dwc:country" xlink:type="simple">Thai</named-content>; locality: <named-content xmlns:xlink="http://www.w3.org/1999/xlink" content-type="dwc:locality" xlink:type="simple">Soppong Pai</named-content>; verbatimElevation: <named-content xmlns:xlink="http://www.w3.org/1999/xlink" content-type="dwc:verbatimElevation" xlink:type="simple">1800</named-content>; georeferenceProtocol: <named-content xmlns:xlink="http://www.w3.org/1999/xlink" content-type="dwc:georeferenceProtocol" xlink:type="simple">label</named-content>; <bold>Event:</bold> eventDate: <named-content xmlns:xlink="http://www.w3.org/1999/xlink" content-type="dwc:eventDate" xlink:type="simple">15-8/15-9-1934</named-content>; <bold>Record Level:</bold> language: <named-content xmlns:xlink="http://www.w3.org/1999/xlink" content-type="dwc:language" xlink:type="simple">en</named-content>; institutionCode: <named-content xmlns:xlink="http://www.w3.org/1999/xlink" content-type="dwc:institutionCode" xlink:type="simple">Coll. MMJK</named-content>; collectionCode: <named-content xmlns:xlink="http://www.w3.org/1999/xlink" content-type="dwc:collectionCode" xlink:type="simple">Insects</named-content>; basisOfRecord: <named-content xmlns:xlink="http://www.w3.org/1999/xlink" content-type="dwc:basisOfRecord" xlink:type="simple">PreservedSpecimen</named-content></p></list-item><list-item><p><bold>Type status:</bold> <named-content xmlns:xlink="http://www.w3.org/1999/xlink" content-type="dwc:typeStatus" xlink:type="simple">Other material</named-content>. <bold>Occurrence:</bold> recordedBy: <named-content xmlns:xlink="http://www.w3.org/1999/xlink" content-type="dwc:recordedBy" xlink:type="simple">Mangyi Nong</named-content>; individualCount: <named-content xmlns:xlink="http://www.w3.org/1999/xlink" content-type="dwc:individualCount" xlink:type="simple">1</named-content>; sex: <named-content xmlns:xlink="http://www.w3.org/1999/xlink" content-type="dwc:sex" xlink:type="simple">female</named-content>; lifeStage: <named-content xmlns:xlink="http://www.w3.org/1999/xlink" content-type="dwc:lifeStage" xlink:type="simple">adult</named-content>; occurrenceID: <named-content xmlns:xlink="http://www.w3.org/1999/xlink" content-type="dwc:occurrenceID" xlink:type="simple">9EDDAABE-5889-5C09-8F90-FA82E8EAC9C9</named-content>; <bold>Taxon:</bold> scientificName: <named-content xmlns:xlink="http://www.w3.org/1999/xlink" content-type="dwc:scientificName" xlink:type="simple"><italic><tp:taxon-name><tp:taxon-name-part taxon-name-part-type="genus" reg="Lasiocallimerus">Lasiocallimerus</tp:taxon-name-part> <tp:taxon-name-part taxon-name-part-type="species" reg="dembatkoi">dembatkoi</tp:taxon-name-part></tp:taxon-name></italic></named-content>; <bold>Location:</bold> country: <named-content xmlns:xlink="http://www.w3.org/1999/xlink" content-type="dwc:country" xlink:type="simple">China</named-content>; locality: <named-content xmlns:xlink="http://www.w3.org/1999/xlink" content-type="dwc:locality" xlink:type="simple">Yunnan Province Xishuangbanna Autonomous Prefecture</named-content>; georeferenceProtocol: <named-content xmlns:xlink="http://www.w3.org/1999/xlink" content-type="dwc:georeferenceProtocol" xlink:type="simple">label</named-content>; <bold>Event:</bold> eventDate: <named-content xmlns:xlink="http://www.w3.org/1999/xlink" content-type="dwc:eventDate" xlink:type="simple">15/30-IV-2024</named-content>; <bold>Record Level:</bold> language: <named-content xmlns:xlink="http://www.w3.org/1999/xlink" content-type="dwc:language" xlink:type="simple">en</named-content>; institutionCode: <named-content xmlns:xlink="http://www.w3.org/1999/xlink" content-type="dwc:institutionCode" xlink:type="simple">IZGAS</named-content>; collectionCode: <named-content xmlns:xlink="http://www.w3.org/1999/xlink" content-type="dwc:collectionCode" xlink:type="simple">Insects</named-content>; basisOfRecord: <named-content xmlns:xlink="http://www.w3.org/1999/xlink" content-type="dwc:basisOfRecord" xlink:type="simple">PreservedSpecimen</named-content></p></list-item><list-item><p><bold>Type status:</bold> <named-content xmlns:xlink="http://www.w3.org/1999/xlink" content-type="dwc:typeStatus" xlink:type="simple">Other material</named-content>. <bold>Occurrence:</bold> recordedBy: <named-content xmlns:xlink="http://www.w3.org/1999/xlink" content-type="dwc:recordedBy" xlink:type="simple">Hui Xiao</named-content>; individualCount: <named-content xmlns:xlink="http://www.w3.org/1999/xlink" content-type="dwc:individualCount" xlink:type="simple">1</named-content>; sex: <named-content xmlns:xlink="http://www.w3.org/1999/xlink" content-type="dwc:sex" xlink:type="simple">female</named-content>; lifeStage: <named-content xmlns:xlink="http://www.w3.org/1999/xlink" content-type="dwc:lifeStage" xlink:type="simple">adult</named-content>; occurrenceID: <named-content xmlns:xlink="http://www.w3.org/1999/xlink" content-type="dwc:occurrenceID" xlink:type="simple">FCA32F19-1C37-5094-B69A-E92B6AB081C0</named-content>; <bold>Taxon:</bold> scientificName: <named-content xmlns:xlink="http://www.w3.org/1999/xlink" content-type="dwc:scientificName" xlink:type="simple"><italic><tp:taxon-name><tp:taxon-name-part taxon-name-part-type="genus" reg="Lasiocallimerus">Lasiocallimerus</tp:taxon-name-part> <tp:taxon-name-part taxon-name-part-type="species" reg="dembatkoi">dembatkoi</tp:taxon-name-part></tp:taxon-name></italic></named-content>; <bold>Location:</bold> country: <named-content xmlns:xlink="http://www.w3.org/1999/xlink" content-type="dwc:country" xlink:type="simple">China</named-content>; locality: <named-content xmlns:xlink="http://www.w3.org/1999/xlink" content-type="dwc:locality" xlink:type="simple">Guangxi Province, Jinxiu Yao Autonomous County, Jinzhong Road</named-content>; verbatimElevation: <named-content xmlns:xlink="http://www.w3.org/1999/xlink" content-type="dwc:verbatimElevation" xlink:type="simple">1100</named-content>; georeferenceProtocol: <named-content xmlns:xlink="http://www.w3.org/1999/xlink" content-type="dwc:georeferenceProtocol" xlink:type="simple">label</named-content>; <bold>Event:</bold> eventDate: <named-content xmlns:xlink="http://www.w3.org/1999/xlink" content-type="dwc:eventDate" xlink:type="simple">12-V-1999</named-content>; <bold>Record Level:</bold> language: <named-content xmlns:xlink="http://www.w3.org/1999/xlink" content-type="dwc:language" xlink:type="simple">en</named-content>; institutionCode: <named-content xmlns:xlink="http://www.w3.org/1999/xlink" content-type="dwc:institutionCode" xlink:type="simple">IZAS</named-content>; collectionCode: <named-content xmlns:xlink="http://www.w3.org/1999/xlink" content-type="dwc:collectionCode" xlink:type="simple">Insects</named-content>; basisOfRecord: <named-content xmlns:xlink="http://www.w3.org/1999/xlink" content-type="dwc:basisOfRecord" xlink:type="simple">PreservedSpecimen</named-content></p></list-item></list></tp:treatment-sec><tp:treatment-sec sec-type="Diagnosis"><title>Diagnosis</title><p>It can be differentiated from other three species by head with white setae and elytra with a single yellow transverse band (Fig. <xref ref-type="fig" rid="F13456423">2</xref>, Fig. <xref ref-type="fig" rid="F13509283">3</xref>).</p></tp:treatment-sec><tp:treatment-sec sec-type="Distribution"><title>Distribution</title><p>China (Yunnan and Guangxi, new record), Thailand, India (Assam) and Malaysia (Sabah).</p></tp:treatment-sec><tp:treatment-sec sec-type="Notes"><title>Notes</title><p>The specimens from Yunnan and Guangxi were identified as <italic><tp:taxon-name><tp:taxon-name-part taxon-name-part-type="genus" reg="Lasiocallimerus">L.</tp:taxon-name-part> <tp:taxon-name-part taxon-name-part-type="species" reg="dembatkoi">dembatkoi</tp:taxon-name-part></tp:taxon-name></italic>, based on the external morphology, which is newly recorded from China. It has been previously recorded from Southeast Asia (Thailand, India, Malaysia). The colour of the legs in this species is variable. A specimen from Guangxi has legs that are entirely black (Fig. <xref ref-type="fig" rid="F13509283">3</xref>a) and the specimen from Yunnan has legs that are orange-yellow with the front and middle femora and the distal part of the tibia black (Fig. <xref ref-type="fig" rid="F13509283">3</xref>b).</p></tp:treatment-sec><tp:treatment-sec><!--Section generated to contain objects referenced in tp:taxon-treatment.--><fig id="F13456423" position="float" orientation="portrait"><object-id xmlns:xlink="http://www.w3.org/1999/xlink" content-type="arpha" xlink:type="simple">ECD7F23A-01AC-5886-9991-9440E70F927A</object-id><object-id xmlns:xlink="http://www.w3.org/1999/xlink" content-type="doi" xlink:type="simple">10.3897/BDJ.13.e169936.figure3</object-id><label>Figure 2.</label><caption><p><italic><tp:taxon-name><tp:taxon-name-part taxon-name-part-type="genus" reg="Lasiocallimerus">Lasiocallimerus</tp:taxon-name-part> <tp:taxon-name-part taxon-name-part-type="species" reg="dembatkoi">dembatkoi</tp:taxon-name-part></tp:taxon-name></italic> holotype. <bold>a</bold> head in frontal view; <bold>b</bold> elytra; <bold>c</bold> habitus in dorsal view.</p></caption><graphic xmlns:xlink="http://www.w3.org/1999/xlink" xlink:href="bdj-13-e169936-g002.jpg" position="float" id="oo_1401160.jpg" orientation="portrait" xlink:type="simple"><uri content-type="original_file" xlink:type="simple">https://binary.pensoft.net/fig/1401160</uri></graphic></fig><fig id="F13509283" position="float" orientation="portrait"><object-id xmlns:xlink="http://www.w3.org/1999/xlink" content-type="arpha" xlink:type="simple">C1FC2DF3-A166-5FEF-B9FF-34F7D8207DE7</object-id><object-id xmlns:xlink="http://www.w3.org/1999/xlink" content-type="doi" xlink:type="simple">10.3897/BDJ.13.e169936.figure3</object-id><label>Figure 3.</label><caption><p><italic><tp:taxon-name><tp:taxon-name-part taxon-name-part-type="genus" reg="Lasiocallimerus">Lasiocallimerus</tp:taxon-name-part> <tp:taxon-name-part taxon-name-part-type="species" reg="dembatkoi">dembatkoi</tp:taxon-name-part></tp:taxon-name></italic> from China, habitus in dorsal view. <bold>a</bold> Yunnan; <bold>b</bold> Guangxi). Scale bars = 1 mm.</p></caption><graphic xmlns:xlink="http://www.w3.org/1999/xlink" xlink:href="bdj-13-e169936-g003.jpg" position="float" id="oo_1420640.jpg" orientation="portrait" xlink:type="simple"><uri content-type="original_file" xlink:type="simple">https://binary.pensoft.net/fig/1420640</uri></graphic></fig></tp:treatment-sec></tp:taxon-treatment>
