# Supplementary material for: A newly-recorded genus, Lasiocallimerus Corporaal, 1939 (Coleoptera, Cleridae) from China, with description of a new species
Source: Biodivers Data J. 2025 Oct 23;13:e169936. doi: 10.3897/BDJ.13.e169936 (PMC12576474; doi:10.3897/BDJ.13.e169936)
Supplement: XML Treatment for Lasiocallimerus wangi [file BDJ.13.e169936-treatment5.xml]

<!DOCTYPE tp:taxon-treatment
  PUBLIC "-//TaxonX//DTD Taxonomic Treatment Publishing DTD v0 20100105//EN" "tax-treatment-NSO.dtd">
<tp:taxon-treatment xmlns:tp="http://www.plazi.org/taxpub"><tp:treatment-meta><mixed-citation publication-type="journal"><person-group><name><surname>Chai</surname><given-names>Zichao</given-names></name><name><surname>Kolibáč</surname><given-names>Jiří</given-names></name><name><surname>Liu</surname><given-names>Haoyu</given-names></name><name><surname>Yu</surname><given-names>Yali</given-names></name><name><surname>Zheng</surname><given-names>Jihuan</given-names></name></person-group><article-title>A newly-recorded genus, <italic><tp:taxon-name><tp:taxon-name-part taxon-name-part-type="genus" reg="Lasiocallimerus">Lasiocallimerus</tp:taxon-name-part></tp:taxon-name></italic> Corporaal, 1939 (<tp:taxon-name><tp:taxon-name-part taxon-name-part-type="order">Coleoptera</tp:taxon-name-part></tp:taxon-name>, <tp:taxon-name><tp:taxon-name-part taxon-name-part-type="family">Cleridae</tp:taxon-name-part></tp:taxon-name>) from China, with description of a new species</article-title><source>Biodivers Data J</source><day>23</day><month>10</month><year>2025</year><volume>13</volume><pub-id pub-id-type="doi">10.3897/BDJ.13.e169936</pub-id></mixed-citation></tp:treatment-meta><tp:nomenclature><tp:taxon-name><object-id xmlns:xlink="http://www.w3.org/1999/xlink" content-type="arpha" xlink:type="simple">0CA443E2-E6D7-514A-A877-9004C160BDAC</object-id><tp:taxon-name-part taxon-name-part-type="genus">Lasiocallimerus</tp:taxon-name-part> <tp:taxon-name-part taxon-name-part-type="species">wangi</tp:taxon-name-part><object-id xmlns:xlink="http://www.w3.org/1999/xlink" content-type="zoobank" xlink:type="simple" object-id-type="ZooBank">C480015D-E0FF-4EBE-AAFF-A3C3E9984C72</object-id></tp:taxon-name><tp:taxon-status xmlns:xlink="http://www.w3.org/1999/xlink" xlink:type="simple">sp. nov.</tp:taxon-status></tp:nomenclature><tp:treatment-sec sec-type="materials"><title>Materials</title><list list-type="alpha-lower" list-content="occurrences"><list-item><p><bold>Type status:</bold> <named-content xmlns:xlink="http://www.w3.org/1999/xlink" content-type="dwc:typeStatus" xlink:type="simple">Holotype</named-content>. <bold>Occurrence:</bold> catalogNumber: <named-content xmlns:xlink="http://www.w3.org/1999/xlink" content-type="dwc:catalogNumber" xlink:type="simple">IOZ(E)1125075</named-content>; recordedBy: <named-content xmlns:xlink="http://www.w3.org/1999/xlink" content-type="dwc:recordedBy" xlink:type="simple">Shuyong WANG</named-content>; individualCount: <named-content xmlns:xlink="http://www.w3.org/1999/xlink" content-type="dwc:individualCount" xlink:type="simple">1</named-content>; sex: <named-content xmlns:xlink="http://www.w3.org/1999/xlink" content-type="dwc:sex" xlink:type="simple">female</named-content>; lifeStage: <named-content xmlns:xlink="http://www.w3.org/1999/xlink" content-type="dwc:lifeStage" xlink:type="simple">adult</named-content>; occurrenceID: <named-content xmlns:xlink="http://www.w3.org/1999/xlink" content-type="dwc:occurrenceID" xlink:type="simple">CB0D5D5F-605F-537E-B09E-DF548376FE41</named-content>; <bold>Taxon:</bold> scientificName: <named-content xmlns:xlink="http://www.w3.org/1999/xlink" content-type="dwc:scientificName" xlink:type="simple"><italic><tp:taxon-name><tp:taxon-name-part taxon-name-part-type="genus" reg="Lasiocallimerus">Lasiocallimerus</tp:taxon-name-part> <tp:taxon-name-part taxon-name-part-type="species" reg="wangi">wangi</tp:taxon-name-part></tp:taxon-name></italic></named-content>; <bold>Location:</bold> country: <named-content xmlns:xlink="http://www.w3.org/1999/xlink" content-type="dwc:country" xlink:type="simple">China</named-content>; stateProvince: <named-content xmlns:xlink="http://www.w3.org/1999/xlink" content-type="dwc:stateProvince" xlink:type="simple">Yunnan</named-content>; locality: <named-content xmlns:xlink="http://www.w3.org/1999/xlink" content-type="dwc:locality" xlink:type="simple">Kongming Mountain, Xishuangbanna</named-content>; verbatimElevation: <named-content xmlns:xlink="http://www.w3.org/1999/xlink" content-type="dwc:verbatimElevation" xlink:type="simple">2300 m</named-content>; georeferenceProtocol: <named-content xmlns:xlink="http://www.w3.org/1999/xlink" content-type="dwc:georeferenceProtocol" xlink:type="simple">label</named-content>; <bold>Event:</bold> eventDate: <named-content xmlns:xlink="http://www.w3.org/1999/xlink" content-type="dwc:eventDate" xlink:type="simple">25-XI-1959</named-content>; <bold>Record Level:</bold> language: <named-content xmlns:xlink="http://www.w3.org/1999/xlink" content-type="dwc:language" xlink:type="simple">cn</named-content>; institutionCode: <named-content xmlns:xlink="http://www.w3.org/1999/xlink" content-type="dwc:institutionCode" xlink:type="simple">IZAS</named-content>; collectionCode: <named-content xmlns:xlink="http://www.w3.org/1999/xlink" content-type="dwc:collectionCode" xlink:type="simple">Insects</named-content>; basisOfRecord: <named-content xmlns:xlink="http://www.w3.org/1999/xlink" content-type="dwc:basisOfRecord" xlink:type="simple">PreservedSpecimen</named-content></p></list-item></list></tp:treatment-sec><tp:treatment-sec sec-type="Description"><title>Description</title><p>Female (Fig. <xref ref-type="fig" rid="F13456427">5</xref>). Length 6.5 mm, width 2.35 mm. Head, pronotum, scutellum, ventral side of body black; labrum, labium, labial palpi, maxillary palpi, femora, tibiae, tarsi and claws black-brown; elytra with an irregular orange yellow patch extending from the basal fourth to the apical fourth, with a V-shaped boundary along the suture, blurred posteriorly, the remainder black; body with dense black setae and white pubescence.</p><p>Head including eyes slightly wider than pronotum, punctured finely and evenly, with dense white setae and long black erect pubescence; apical margin of labrum emarginate at middle, maxillary terminal palpomere digitiform, labial terminal palpomere triangular; gular sutures parallel, post gular plate wide; antennae 10-segmented, relatively short, terminal segment club; eyes large, very slightly emarginated near antennal insertions, finely granulate (Fig. <xref ref-type="fig" rid="F13456427">5</xref>d).</p><p>Prothorax wider than long, widest at anterior margin; pronotum distinctly extended behind subapical depression, with dense white setae and long black erect hairs, punctured finely and evenly; sub-basal transverse depressions distinct; scutellum sub-circular, with short white hairs; front and middle coxal cavities open wide.</p><p>Elytra almost parallel, twice as long as wide, wider than pronotum, punctured finely and evenly, with short white pubescence (Fig. <xref ref-type="fig" rid="F13456427">5</xref>e).</p><p>Legs with dense long white hairs; femora long and strong; tibiae with longitudinal carina on dorsal and ventral surface; tibial spur formula 2–2–2; tarsi compact, first tarsomeres of all pairs of legs minute; tarsal pulvillar formula 4–4–4, first indistinct, remaining distinct; claws with denticle.</p><p>Abdomen with six ventrites, anterior margins of ventrites I–IV parallel-side; abdomen completely covered by elytra; with short, brown sparse reclinate setae; ventrites I–V membranously connected; ventrite V flat; lamina of ovipositor bilobed apically (Fig. <xref ref-type="fig" rid="F13509353">6</xref>a), tergite VIII and sternite VIII as shown in Fig. 6 (Fig. <xref ref-type="fig" rid="F13509353">6</xref>b and c).</p><p>Male: Unknown.</p></tp:treatment-sec><tp:treatment-sec sec-type="Diagnosis"><title>Diagnosis</title><p>The new species differs from others in its complex yellow-orange elytral pattern (large patch) which is situated from the second and third quarter of each elytron (Fig. <xref ref-type="fig" rid="F13456427">5</xref>e).</p></tp:treatment-sec><tp:treatment-sec sec-type="Etymology"><title>Etymology</title><p>The new species is named after Mr. Shuyong WANG, the collector of the new species.</p></tp:treatment-sec><tp:treatment-sec sec-type="Distribution"><title>Distribution</title><p>China (Yunnan).</p></tp:treatment-sec><tp:treatment-sec sec-type="Notes"><title>Notes</title><p>The leg colouration of <italic><tp:taxon-name><tp:taxon-name-part taxon-name-part-type="genus" reg="Lasiocallimerus">L.</tp:taxon-name-part> <tp:taxon-name-part taxon-name-part-type="species" reg="dembatkoi">dembatkoi</tp:taxon-name-part></tp:taxon-name></italic> and <italic><tp:taxon-name><tp:taxon-name-part taxon-name-part-type="genus" reg="Lasiocallimerus">L.</tp:taxon-name-part> <tp:taxon-name-part taxon-name-part-type="species" reg="pacholickyi">pacholickyi</tp:taxon-name-part></tp:taxon-name></italic> is variable, with legs entirely black or a combination of black and yellow. As only a single specimen of <italic><tp:taxon-name><tp:taxon-name-part taxon-name-part-type="genus" reg="Lasiocallimerus">L.</tp:taxon-name-part> <tp:taxon-name-part taxon-name-part-type="species" reg="wangi">wangi</tp:taxon-name-part></tp:taxon-name></italic> sp. nov. is available, it remains unknown whether it also exhibits variable leg colouration.</p></tp:treatment-sec><tp:treatment-sec><!--Section generated to contain objects referenced in tp:taxon-treatment.--><fig id="F13456427" position="float" orientation="portrait"><object-id xmlns:xlink="http://www.w3.org/1999/xlink" content-type="arpha" xlink:type="simple">7B7F3EA2-8C04-57B3-9615-774D7DA5AA03</object-id><object-id xmlns:xlink="http://www.w3.org/1999/xlink" content-type="doi" xlink:type="simple">10.3897/BDJ.13.e169936.figure3</object-id><label>Figure 5.</label><caption><p>Habitus of <italic><tp:taxon-name><tp:taxon-name-part taxon-name-part-type="genus" reg="Lasiocallimerus">Lasiocallimerus</tp:taxon-name-part> <tp:taxon-name-part taxon-name-part-type="species" reg="wangi">wangi</tp:taxon-name-part></tp:taxon-name></italic> sp. nov., holotype, female. <bold>a</bold> habitus in dorsal view; <bold>b</bold> ditto, ventral view; <bold>c</bold> ditto, lateral view; <bold>d</bold> head in frontal view; <bold>e</bold> elytra. Scale bars = 1 mm.</p></caption><graphic xmlns:xlink="http://www.w3.org/1999/xlink" xlink:href="bdj-13-e169936-g005.jpg" position="float" id="oo_1401162.jpg" orientation="portrait" xlink:type="simple"><uri content-type="original_file" xlink:type="simple">https://binary.pensoft.net/fig/1401162</uri></graphic></fig><fig id="F13509353" position="float" orientation="portrait"><object-id xmlns:xlink="http://www.w3.org/1999/xlink" content-type="arpha" xlink:type="simple">6D24132C-8F54-5652-A9F0-0503818CDDDA</object-id><object-id xmlns:xlink="http://www.w3.org/1999/xlink" content-type="doi" xlink:type="simple">10.3897/BDJ.13.e169936.figure3</object-id><label>Figure 6.</label><caption><p>Female genitalia of <italic><tp:taxon-name><tp:taxon-name-part taxon-name-part-type="genus" reg="Lasiocallimerus">Lasiocallimerus</tp:taxon-name-part> <tp:taxon-name-part taxon-name-part-type="species" reg="wangi">wangi</tp:taxon-name-part></tp:taxon-name></italic> sp. nov. <bold>a</bold> Ovipositor; <bold>b</bold> Tergite VIII; <bold>c</bold> Sternite VIII. Scale bars = 0.5 mm.</p></caption><graphic xmlns:xlink="http://www.w3.org/1999/xlink" xlink:href="bdj-13-e169936-g006.jpg" position="float" id="oo_1420641.jpg" orientation="portrait" xlink:type="simple"><uri content-type="original_file" xlink:type="simple">https://binary.pensoft.net/fig/1420641</uri></graphic></fig></tp:treatment-sec></tp:taxon-treatment>
